# Supplementary material for: Realizing ambitions: A framework for iteratively assessing and communicating national decarbonization progress
Source: iScience. 2021 Dec 25;25(1):103695. doi: 10.1016/j.isci.2021.103695 (PMC8749441; doi:10.1016/j.isci.2021.103695)
Supplement: Data S1. Tabular data for Figures 2–5. [file mmc2.xlsx]

## Sheet: Contents
		Supplementary Tables to:
		From ambition and capability to realization: A framework for iteratively assessing and communicating national net-zero emission pathways
		Co-corresponding authors: Linwei Ma (malinwei@tsinghua.edu.cn) and Eric Larson (elarson@princeton.edu)
		Contents
		Fig.2(a)	Energy-related CO2 emissions of four investigated emission trajectories for China(Bton)
		Fig.2(b)	All GHG emissions for the 1.5oC scenario for China (Bton)
		Fig.2(c)	CO2 emissions from the U.S. energy/industrial system for five pathways achieving net-zero emissions economy wide by 2050
		Fig.3(a)	Historic and projected primary-energy intensity (MJ per $GDP)
		Fig.3(b)	Historic and projected final energy (total and electricity portion) (EJ)
		Fig.3(c)	Electricity generation for U.S. and China decarbonization scenarios
		Fig.3(d)	Installed capacity for U.S. and China decarbonization scenarios (GW)
		Fig.4(a)	Annual source of captured CO2 for US and China(Mton)
		Fig.4(b)	Annual non-CO2 greenhouse gas emissions and land-based greenhouse gas sink for US and China(Gt)
		Fig.5	Average annual expansion (GW/y) each decade in solar and wind generating capacity in the China and U.S. decarbonization studies

## Sheet: Fig.2(a)
Energy-related CO2 emissions of four investigated emission trajectories for China (Bton)
Scenario	2020	2025	2030	2035	2040	2045	2050
Policy	9.943	10.6714	10.8857	10.4571	9.94286	9.51429	9.08571
Strengthened policy	9.943	10.3714	10.3286	9.47143	8.57143	7.32857	6.17143
2℃	9.943	10.0714	9.42857	8.1	6.38571	4.32857	2.87143
1.5℃	9.943	9.25714	7.45714	5.95714	4.24286	2.78571	1.5

## Sheet: Fig.2(b)
All GHG emissions for the 1.5oC scenario for China (Bton)
	2020	2025	2030	2035	2040	2045	2050
Industry	3.79627	3.8505	3.79627	3.25394	2.06083	1.13888	0.433859
Building	0.92195	0.97618	0.86771	0.75926	0.48809	0.32539	0.108465
Transportation	1.03041	1.03042	0.97619	0.86771	0.48809	0.3254	0.162697
Power	4.0132	4.06742	3.85049	2.87432	2.1693	1.30157	0.596559
Industrial process	1.41008	1.0846	0.86774	0.75926	0.65079	0.43386	0.37963
Other	0.16269	0.21698	0.1627	0.10846	0.10846	0.10847	0.05423
Non-CO2	2.3862	2.1151	2.0066	1.68115	1.46427	1.35581	1.30157
Sinks	-0.759253	-0.92195	-0.92195	-0.813485	-0.705021	-0.596556	-0.759253
CCS	0	0	0	-0.162698	-0.271162	-0.433854	-0.867717
Total	13.07	12.4734	11.5515	9.43643	6.56212	4.0132	1.35581

## Sheet: Fig.2(c)
CO2 emissions from the U.S. energy/industrial system for five pathways achieving net-zero emissions economy wide by 2050
Scenario	Time	geologic sequestration	industrial co2	residual petroleum	LPG	jet fuel	gasoline	diesel	coke	coal	natural gas	SUM([Remove gaps])/1000000
REF	2020	-1.76e-06	0.105062	0.0977198	0.056421	0.238601	1.23145	0.666618	0.077035	1.02885	1.6289	5.13064
	2025	-1.76e-06	0.11157	0.131426	0.0512155	0.246626	1.11844	0.646589	0.0747761	0.893962	1.68409	4.95869
	2030	-0.000182503	0.116118	0.139367	0.0457302	0.259311	0.986486	0.609496	0.0771491	0.571928	1.83057	4.63597
	2035	-0.000232295	0.122698	0.142569	0.0431739	0.271964	0.899964	0.591451	0.0795348	0.431639	1.90614	4.4889
	2040	-0.000250404	0.129147	0.147605	0.0420404	0.284483	0.883873	0.591348	0.0813013	0.400964	1.80912	4.36963
	2045	-0.000277125	0.137514	0.151762	0.0425533	0.298015	0.900009	0.605269	0.0820307	0.379102	1.83886	4.43484
	2050	-0.000295774	0.145105	0.157411	0.0431257	0.313103	0.921688	0.627845	0.0821368	0.348115	1.82364	4.46187
E+	2020	-1.76e-06	0.105062	0.0977371	0.0564139	0.238601	1.23142	0.666343	0.0770393	1.04638	1.60116	5.12015
	2025	-0.00270803	0.11157	0.131306	0.0498354	0.233806	1.09995	0.629343	0.0745505	0.327975	1.64612	4.30175
	2030	-0.0647495	0.116118	0.13897	0.0391569	0.232155	0.876387	0.548821	0.0497223	0.0331794	1.43764	3.4074
	2035	-0.245734	0.122698	0.140129	0.0283759	0.228939	0.575946	0.417831	0.0417619	0.0296172	1.17349	2.51305
	2040	-0.435427	0.129147	0.141575	0.0180972	0.224158	0.321091	0.262869	0.0313292	0.0249744	0.900888	1.6187
	2045	-0.686854	0.137514	0.143247	0.0104243	0.218567	0.11986	0.144303	0.0195807	0.022055	0.595654	0.724351
	2050	-0.92909	0.145105	0.0473237	0.00428144	0.208932	1.97589e-07	4.92432e-07	0.00629377	0.0209554	0.334989	-0.170362
E-	2020	-1.76e-06	0.105062	0.0977575	0.0564161	0.238601	1.23142	0.666378	0.0739733	1.04356	1.60288	5.11605
	2025	-0.00208982	0.11157	0.131312	0.0505038	0.233806	1.11949	0.633763	0.074358	0.308933	1.6401	4.30175
	2030	-0.10602	0.116118	0.139022	0.0429872	0.232157	0.972247	0.588199	0.0567197	0.0339309	1.33204	3.4074
	2035	-0.45318	0.122698	0.140118	0.0374471	0.22891	0.83857	0.546577	0.0553039	0.0323635	0.964246	2.51305
	2040	-0.830095	0.129147	0.138528	0.0314201	0.224073	0.655978	0.48628	0.049057	0.0296202	0.704694	1.6187
	2045	-1.1787	0.137514	0.0945273	0.0251654	0.218488	0.459479	0.393199	0.0160567	0.0225114	0.538373	0.724351
	2050	-1.48427	0.145105	0.112731	0.0184199	0.212233	0.138855	0.292533	0.00455383	0.0116215	0.409213	-0.17
E- B+	2020	-1.76e-06	0.105062	0.0977507	0.056415	0.238601	1.23142	0.666384	0.0728196	1.04427	1.60462	5.11735
	2025	-0.00176973	0.11157	0.131307	0.0505035	0.233806	1.11949	0.633981	0.0744784	0.325623	1.62275	4.30175
	2030	-0.0988143	0.116118	0.139021	0.0429885	0.23216	0.972252	0.588194	0.056705	0.0338208	1.32496	3.4074
	2035	-0.477337	0.122698	0.140126	0.0374453	0.228909	0.838606	0.546576	0.0553053	0.0323838	0.988341	2.51305
	2040	-0.941023	0.129147	0.143234	0.0313945	0.224074	0.724342	0.486378	0.0514162	0.0299541	0.739785	1.6187
	2045	-1.28122	0.137514	0.145209	0.0251494	0.218479	0.467534	0.393336	0.0453167	0.0268931	0.54614	0.724351
	2050	-1.36099	0.145105	0.0672034	0.0184087	0.212236	0.0926286	0.292774	0.0181031	0.0237344	0.387467	-0.17
E+ RE-	2020	-1.76e-06	0.105062	0.0977507	0.0564141	0.238601	1.23142	0.666363	0.0732677	1.0469	1.61293	5.1287
	2025	-0.00277123	0.11157	0.131321	0.0498368	0.233806	1.09995	0.628705	0.0745438	0.279196	1.69559	4.30175
	2030	-0.196938	0.116118	0.138957	0.0391588	0.232162	0.876399	0.548792	0.049651	0.0327723	1.57033	3.4074
	2035	-0.575643	0.122698	0.140039	0.0283684	0.228924	0.575939	0.417808	0.0416981	0.0294562	1.50376	2.51305
	2040	-0.889454	0.129147	0.141462	0.0180864	0.224145	0.321088	0.262857	0.0309278	0.0246964	1.35575	1.6187
	2045	-1.26649	0.137514	0.143034	0.0104297	0.218575	0.14906	0.144328	0.0193266	0.0221008	1.14647	0.724351
	2050	-1.64948	0.145105	0.125205	0.00431441	0.212373	0.0339598	0.0768543	0.00660828	2.24934e-07	0.875058	-0.17
E+ RE+	2020	-1.76e-06	0.105062	0.097748	0.0564158	0.238601	1.23142	0.666335	0.077047	1.0455	1.60068	5.11881
	2025	-1.88929e-06	0.11157	0.131313	0.0498367	0.233806	1.09995	0.630002	0.0745606	0.377409	1.59331	4.30175
	2030	-3.96372e-06	0.116118	0.138765	0.0391349	0.232103	0.854475	0.548723	0.0497286	0.0332271	1.39513	3.4074
	2035	-3.73671e-06	0.122698	0.10345	0.0283444	0.228832	0.524759	0.417557	0.0414539	0.0293071	1.03931	2.51305
	2040	-4.44888e-06	0.129147	0.0702632	0.0180744	0.22401	0.19488	0.262517	0.0308114	0.024461	0.713698	1.6187
	2045	-5.2016e-06	0.137514	0.0537117	0.0103674	0.215374	2.11859e-07	1.19369e-05	0.00192528	0.0216029	0.350951	0.724351
	2050	-3.77581e-06	0.145105	0.000410229	1.6e-07	1.6e-07	1.6e-07	1.6e-07	4.31668e-07	6.73611e-05	0.00105602	-0.26618

## Sheet: Fig.3(a)
Historic and projected primary-energy intensity (MJ per $GDP)
		China	US
Historical	2010	14.622	6.59539
	2011	14.3241	6.45137
	2012	13.7978	6.14724
	2013	13.2738	6.21194
	2014	12.6948	6.13127
	2015	12.0197	5.90344
	2016	11.4405	5.80593
	2017	11.0447	5.68667
	2018	10.7117	5.72646
	2019	10.4173	5.55712
	2020	10.31	5.32
projected	2030	6.97	3.4
	2040	4.51	2.6
	2050	3.14	2.07

## Sheet: Fig.3(b)
Historic and projected final energy (total and electricity portion) (EJ)
		total		electricity
		China	US	China	US
Historical	2010	75.9886	75.4634	14.1631	13.9896
	2011	84.0119	74.8059	15.9382	13.9752
	2012	87.1433	72.5316	16.8615	13.7952
	2013	90.0336	75.1789	18.3712	13.9248
	2014	91.8623	76.1559	19.6906	14.0508
	2015	93.4748	75.2275	19.7993	14.04
	2016	94.5477	75.1712	20.9182	14.0472
	2017	96.7612	75.7136	22.5646	13.9104
	2018	99.7292	78.4889	24.5212	14.4108
	2019	101	77.9167	25.737	14.2344
	2020	102	74	26	13
projected	2030	95	66	36	15
	2040	88	57	44	20
	2050	74	50	49	25

## Sheet: Fig.3(c)
Electricity generation for U.S. and China decarbonization scenarios
Resource		Solar PV	Onshore wind	Offshore wind	Nuclear	Hydro	Geothermal	Biomass w cc	Biomass	Gas w cc	Coal w cc	Gas	Coal
China	2050	3110	5230	530	2350	1480	0	320	0	0	790	380	120
	2040	2800	4420	360	1720	1540	0	290	30	0	1100	390	1200
	2030	890	2550	20	1020	1540	0	0	220	0	0	250	4640
	2020	260	430	20	400	1360	0	0	80	0	0	200	4660
US	2050	3311	4116	1164	394	297	20	80	0	315	0	175	0
	2040	1819	3007	175	558	302	14	55	19	200	0	788	0
	2030	717	1414	20	733	300	15	35	40	2	0	1486	0
	2020	141	392	0	803	300	15	0	18	0	0	1507	977

## Sheet: Fig.3(d)
Installed capacity for U.S. and China decarbonization scenarios (GW)
Resource		Solar PV	Onshore wind	Offshore wind	Nuclear	Hydro	Geothermal	Gas w cc	Biomass w cc	Biomass	Coal w cc	Gas	Coal
China	2050	2367	2460	160	327	416	0	0	53	0	157	200	24
	2040	1949	2042	93	232	420	0	0	47	5	179	170	308
	2030	622	1167	5	136	420	0	0	0	34	0	140	992
	2020	215	205	5	53	381	0	0	0	18	0	114	1100
US	2050	1609	1122	264	48	78	4	87	11	2	0	462	0
	2040	869	761	44	68	79	2	33	8	5	0	558	0
	2030	346	346	5	90	79	3	0	5	8	0	495	0
	2020	69	98	0	98	79	3	0	0	10	0	481	216

## Sheet: Fig.4(a)
Annual source of captured CO2 for US and China (Mton)
Resource		electricity	industry	fuel
China	2030	37	0	0
	2040	413	0	0
	2050	880	0	0
US	2030	35	20	22
	2040	127	92	229
	2050	192	140	753

## Sheet: Fig.4(b)
Annual non-CO2 greenhouse gas emissions and land-based greenhouse gas sink for US and China (Gt)
Resource		Non-CO2	Land-Sink
China	2020	2.21	0.72
	2030	1.93	0.91
	2040	1.57	0.84
	2050	1.27	0.8
US	2020	1.22	0.7
	2030	1.09	0.75
	2040	1.05	0.8
	2050	1.02	0.85

[truncated: 1 more sheets: Fig.5]
